# Supplementary material for: RAD54 is essential for RAD51-mediated repair of meiotic DSB in Arabidopsis
Source: PLoS Genet. 2021 May 18;17(5):e1008919. doi: 10.1371/journal.pgen.1008919 (PMC8162660; doi:10.1371/journal.pgen.1008919)
Supplement: S1 Table — Tetrad count for all tetrad categories for I1bc and I2fg intervals. Tetrad categories (a to l) were classified as described previously by Berchowitz and Copenhaver (2008). (XLSX) [file pgen.1008919.s009.xlsx]

## Sheet: S1 Table
FTLs raw data and Interference ratio calculation.
I2f I2g	Total	a	b	c	d	e	f	g	h	i	j	k	l
Wild-type	1801	1403	244	151	2	0	0	0	0	1	0	0	0
rad54-1	1542	1198	199	143	0	1	0	1	0	0	0	0	0
rad54-2	2006	1544	270	188	0	2	0	1	1	0	0	0	0
I1b I1c	Total	a	b	c	d	e	f	g	h	i	j	k	l
Wild-type	1311	577	206	464	13	16	9	13	2	11	0	0	0
rad54-2	1381	625	186	514	16	5	11	10	2	9	0	2	1
Interference ratio (IR) calculation (according to Berchowitz and Copenhaver, Nature protocol, 2008)
	X1 = Genetic distance for I1 with adjacent CO in I2 = (1/2(D+E+F+G+K)+3(J+L)) / (C+D+E+F+G+I+J+K+L)
	X2 = Genetic distance for I1 without adjacent CO in I2 = ((1/2B)+3(H)) / (A+B+H)
	IR = X1/X2
		IR I2fg					IR I1bc
		X1	X2	IR			X1	X2	IR
	WT	0.00649351	0.0740741	0.0876623		WT	0.0484791	0.138854	0.349138
	rad54-1	0.00689655	0.0712241	0.096829		rad54-2	0.0440141	0.121771	0.361449
	rad54-2	0.0078534	0.0760331	0.103289
