# Supplementary material for: RAD54 is essential for RAD51-mediated repair of meiotic DSB in Arabidopsis
Source: PLoS Genet. 2021 May 18;17(5):e1008919. doi: 10.1371/journal.pgen.1008919 (PMC8162660; doi:10.1371/journal.pgen.1008919)
Supplement: S1 Data — This are numerical data that supports the findings of this study. (XLSX) [file pgen.1008919.s010.xlsx]

## Sheet: S3 Fig
		seeds / silique
		S1	S2	S3	S4	S5	S6	S7	S8	S9	S10	S11	S12	S13	S14	S15	S16	S17	S18	S19	S20	Mean	pooled Mean	SD
RAD54-1	plant 1	67	52	53	53	51	50	57	63	64												56.6667	57.6222	6.23851
	plant 2	46	52	57	55	58	60	52	57	62	62	58	47	58	59	57						56
	plant 3	67	56	60	58	75	52	47	66	63	58	53	58	64	60	66						60.2
rad54-1	plant 1	54	45	59	59	53	54	45	59	57	58											54.3	55.9667	5.09845
	plant 2	68	59	54	55	47	57	57	66	51	55	54	57	55	57	51						56.2
	plant 3	58	58	61	64	57	55	45	63	58	57	58	61	53	54	59						57.4
RAD54-2	plant 1	62	69	62	68	66	66	69	56	65	55	60	59	64	64	62						63.1333	58.45	5.69396
	plant 2	51	52	58	55	63	59	57	60	52	50	61	50	50	63	57						55.8667
	plant 3	59	66	60	59	61	54	61	42	59	58	53	65	53	54	52						57.0667
	plant 4	67	57	53	57	62	52	66	53	59	54	62	60	57	58	49						57.7333
rad54-2	plant 1	45	61	46	59	52	60	62	62	65	61	48	61	58	56	56						56.8	55.96	6.89597
	plant 2	59	60	65	61	58	55	54	61	35	37	46	53	53	58	63						54.5333
	plant 3	46	68	59	58	54	42	50	65	56	54	55	54	56	55	49						54.7333
	plant 4	56	55	59	56	55	55	41	47	55	43	48	46	56	59	54						52.3333
	plant 5	61	60	63	61	61	62	60	56	66	64	62	63	56	60	63	57	65	57	65	66	61.4

## Sheet: S6 Fig
		seeds / silique
		S1	S2	S3	S4	S5	S6	S7	S8	S9	S10	Mean	pooled Mean	SD
WT	plant 1	38	45	50	45	46	49	36	50	37	39	43.5	42.825	6.55113
	plant 2	43	42	54	42	45	45	35	49	46	33	43.4
	plant 3	37	47	31	37	40	42	36	47	45	47	40.9
	plant 4	59	35	57	42	39	39	51	42	34	37	43.5
dmc1	plant 1	0	1	3	5	3	4	4	1	2	6	2.9	3.45	1.60509
	plant 2	3	5	5	5	5	3	5	3	3	3	4
dmc1 rad54-1	plant 1	0	0	0	0	0	0	0	1	0	0	0.1	0.05	0.223607
	plant 2	0	0	0	0	0	0	0	0	0	0	0
dmc1 rad54-2	plant 1	0	1	0	0	0	0	0	0	0	0	0.1	0.2	0.523148
	plant 2	0	0	0	0	0	1	2	0	0	0	0.3

## Sheet: Fig 5B
	RAD51 foci per nucleus
	WT	rad54-2	dmc1	dmc1 rad54-2
	74	78	80	76
	69	91	106	84
	89	118	91	80
	68	95	119	79
	82	103	127	101
	72	58	71	86
	103	94	107	95
	91	71	90	115
	75	81	125	111
	73	115	89	116
	97	65	102	72
	79	90	99	85
	119	80	77	80
	67	94	78	79
	72	74	87	93
	73	100	95	77
	78	109	108	109
	72	77	101	72
	76	56	85	92
	77	86	68	96
	75	107	119	113
	155	122	121	80
	138		114	93
	132		113	127
	188		72	81
	114		175	98
	101		133	128
	127		83	72
	58		84	100
	79		81	96
	74		54	95
	82		97	112
	64		96	78
	65		104	104
	123		91	86
			85	102
			97	106
			113	89
			190	86
			84	112
			107	88
			86	117
			94	111
			77	87
			106	103
			80	82
			82	115
			75	88
			69	115
			82	85
				72
				78
				109
				133
				67
				81
Mean	90.8857	89.2727	97.38	94.4107
SD	29.3335	18.6833	24.5672	16.2624

## Sheet: S8B Fig
	RAD51 foci in pachytene
	WT	rad54-2
	31	31
	35	3
	17	5
	25	11
	20	37
	26	12
	16	12
	1	14
	5	17
	1	3
	8	12
	8	14
	33	5
	14	11
	10	14
	11	23
	6	15
	20	14
	36	2
	16	22
	45	14
	14	10
	10	14
	28	14
	10	18
	50	21
	41	15
	13	12
	1	1
	9	18
	12	13
	9	3
	23	15
	11	3
	5	4
	37	17
	8	20
	17	14
	16	16
	12	3
	20
	5
	13
	22
	21
	5
	18
	12
	12
	3
	14
	32
	6
	6
	17
	24
	26
	3
	16
	23
Mean	16.8	13.05
SD	11.3478	7.67931
